# Supplementary material for: Density Functional Theory Calculations and Molecular Docking Analyses of Flavonoids for Their Possible Application against the Acetylcholinesterase and Triose-Phosphate Isomerase Proteins of Rhipicephalus microplus
Source: Molecules. 2023 Apr 20;28(8):3606. doi: 10.3390/molecules28083606 (PMC10145301; doi:10.3390/molecules28083606)
Supplement: Supplementary file 1 [file molecules-28-03606-s001.zip]

Archive with 1 entries (1 files):
- molecules-2115310-supplementary.docx
